# Supplementary material for: Increased microcirculatory heterogeneity in patients with obstructive sleep apnea
Source: PLoS One. 2017 Sep 1;12(9):e0184291. doi: 10.1371/journal.pone.0184291 (PMC5581006; doi:10.1371/journal.pone.0184291)
Supplement: S1 Table — Minimal dataset. (XLSX) [file pone.0184291.s001.xlsx]

## Sheet: Sheet1
No.	gender Male=1	age (years)	weight (kg)	height (cm)	BMI (kg.m-2)	morning time to SDF measurement (min)	PSG Total sleep time (min)	PSG sleep latency (min)	PSG REM latency (min)	NREM1 (min)	NREM2 (min)	NREM3 (min)	REM (min)	Arousal index TST (%)	Arousal movement (%)	Arousal breathing (%)	Cental apnea NREM (events.hour-1)	Central apnea REM (events.hour-1)	Central apnea total sleep time (events.hour-1)	Obstructive apnea NREM (events.hour-1)	Obstructive apnea REM (events.hour-1)	Obstructive apnea total sleep time (events.hour-1)	Mix apnea NREM (events.hour-1)	Mix apnea REM (events.hour-1)	Mix apnea total sleep time (events.hour-1)	Hypopnea NREM (events.hour-1)	Hypopnea REM (events.hour-1)	Hypopnea total sleep time (events.hour-1)	AHI NREM (events.hour-1)	AHI REM (events.hour-1)	AHI total sleep time (events.hour-1)	PSG mean oxygen saturation (%)	PSG minimum oxygen saturation (%)	TVD evening (mm.mm-2)	PVD evening (mm.mm-2)	MFI evening	De Backer score evening (1/mm)	TVD heterogeneity evening	MFI heterogeneity evening	TVD morning (mm.mm-2)	PVD morning (mm.mm-2)	MFI morning	De Backer score morning (1/mm)	TVD heterogeneity morning	MFI heterogeneity morning	TVD delta (morning - evening)	PVD delta (morning - evening)	MFI delta (morning - evening)	De Backer score delta (morning - evening)
1	1	67	90	168	31.8878	59	433	0.5	298.5	181.5	161	50	40.5	32	1	4	0.2	0	0.1	27.1	20.7	36.5	0.6	0	0.6	17	13.3	16.6	44.8	34.1	43.8	94	79	8.102	8.102	3	5.586	0.165391	0	7.302	7.278	3	4.582	0.343741	0	-0.8	-0.824	0	-1.004
2	1	67	55	167	19.721	63	316.5	12	75	80.5	177.5	27	31.5	74	31	0	70.3	0	63.3	2.3	72.4	9.3	2.5	1.9	2.5	1.3	1.9	1.3	76.4	76.2	76.4	95	91	7.346	7.346	2.974	4.896	0.215083	0.0437122	7.318	7.314	2.95	5.248	0.636786	0.0576271	-0.028	-0.032	-0.024	0.352
3	1	62	110	180	33.9506	67	313.5	14	116.5	141.5	125	24	23	69	1	0	0	0	0	63.6	28.7	61.1	0.2	0	0.2	16.5	28.7	17.4	80.3	57.4	78.7	94	75	8.63	8.63	3	5.61	0.373117	0	8.826	8.826	2.9	5.368	0.159755	0.113793	0.196	0.196	-0.1	-0.242
4	0	54	73	177	23.3011	62	433.5	20.5	64.5	35	216	104.5	78	15	75	7	1	1.5	1.1	0.3	10.8	2.2	0	0	0	0.5	0.8	0.6	1.9	13.1	3.9	96	85	7.73	7.73	2.842	4.232	0.254851	0.175932	7.612	7.612	2.916	4.888	0.189175	0.0994513	-0.118	-0.118	0.074	0.656
5	1	54	87	175	28.4082		339.5	6	67.5	45	200.5	35.5	58.5	11	55	0	0.6	1	0.7	0	1	0.2	0	1	0.2	4.1	18.5	6.5	4.7	21.5	7.6	94	87	7.56	7.56	2.448	4.256	0.134921	0.355392
6	1	50	90	178	28.4055	21	204	107.5	200.5	43	70	49	42	19	47	6	1.5	2.9	1.8	0	4.3	0.9	0	0	0	7.4	4.3	6.8	8.9	11.4	9.4	95	89	9.012	9.012	3	6.024	0.234132	0	7.556	7.556	3	4.742	0.37189	0	-1.456	-1.456	0	-1.282
7	1	70	86	176	27.7634	25	221.5	79	104	41.5	118.5	10.5	51	14	27	8	0	1.2	0.3	0	0	0	0	0	0	17.6	5.9	14.9	17.6	7.1	15.2	92	87	8.85	8.85	2.908	5.592	0.0610169	0.0859697	8.306	8.306	2.868	5.276	0.251625	0.132497	-0.544	-0.544	-0.04	-0.316
8	1	49	135	191	37.0056	35	324.5	6	44.5	310	2.5	0	12	91	1	0	6.3	0	6.1	18	0	17.4	0.8	0	0.7	76.4	35	74.9	101.6	35	99.1	91	75	8.298	8.298	2.95	5.294	0.196433	0.0847458	7.348	7.28	2.848	4.522	0.225912	0.133427	-0.95	-1.018	-0.102	-0.772
9	1	58	95	180	29.321	61	411	36	10	94	187	69	61	33	5	0	7.2	0	6.1	9.8	8.9	9.6	4.1	0	3.5	30.9	32.5	31.1	51.9	41.3	50.4	95	82	7.984	7.948	2.714	5.038	0.225451	0.324245	7.56	7.56	2.824	5.118	0.149471	0.177054	-0.424	-0.388	0.11	0.08
10	1	49	93	175	30.3673		424	0.5	57	37	178	108	101	32	5	0	4.6	0	3.5	2.2	0.6	1.8	1.3	0	1	27.7	10.7	23.6	35.9	11.3	30	96	87	8.008	8.008	2.974	4.74	0.103646	0.0437122
11	1	26	132	190	36.5651	26	382	4	116	94	183	41.5	63.5	33	20	0	0	0	0	0	0	0	0	0	0	38.6	4.7	33	38.6	4.7	33	95	85	9.8	9.8	2.824	6.75	0.404082	0.177054	8.688	8.682	2.924	5.5	0.389042	0.129959	-1.112	-1.118	0.1	-1.25
12	0	36	120	164	44.6163	28	401.5	23	80.5	29	203	100.5	69	10	23	8	0	0	0	0	0	0	0	0	0	9.9	24.3	12.4	9.9	24.3	12.4	93	77	8.856	8.822	2.84	5.848	0.0666215	0.147887	9.054	9.054	2.748	5.97	0.16015	0.229258	0.198	0.232	-0.092	0.122
13	1	67	115	175	37.551	29	160	118	56	24.5	38	45	52.5	11	72	3	0	0	0	0	0	0	0	0	0	3.3	21.7	9.4	3.3	21.7	9.4	91	85	9.604	9.604	2.366	6.072	0.264473	0.422654	11.47	11.47	2.534	6.81	0.19442	0.394633	1.866	1.866	0.168	0.738
14	1	59	160	190	44.3213	88	148.5	33	75	67.5	58	18	5	59	0	0	6.7	0	6.5	26.3	0	25.5	9.2	0	8.9	21.7	24	21.8	64	24	62.6	94	83	9.342	9.308	2.886	6.164	0.176622	0.0866251	9.086	8.992	2.482	5.938	0.144178	0.48751	-0.256	-0.316	-0.404	-0.226
15	1	47	98	175	32	37	127.5	144.5		58.5	68	1	0	104	0	0	0.9	0	0.9	89.4	0	89.4	1.4	0	1.4	13.6	0	13.6	105.4	0	105.4	94	85	9.102	9.102	2.632	6.126	0.116458	0.170973	9.31	9.31	2.632	6.204	0.186896	0.379939	0.208	0.208	0	0.078
16	1	40	85	178	26.8274	32	420	6.5	93.5	30.5	250	40.5	99	33	10	2	0.2	0	0.1	0	0	0	0	0	0	47.7	1.2	36.7	47.9	1.2	36.9	96	87	8.02	7.994	2.974	5.206	0.319202	0.0437122	8.75	8.712	2.848	5.484	0.140571	0.133427	0.73	0.718	-0.126	0.278
17	1	55	143	170	49.481	31	290	24	97	159	112	1	18	65	0	0	0	0	0	69.7	3.3	65.6	0	0	0	0.9	0	0.8	70.6	3.3	66.4	73	37	9.11	9.078	2.874	5.934	0.132821	0.13222	9.448	9.448	2.95	5.52	0.384208	0.0847458	0.338	0.37	0.076	-0.414
18	1	48	83	170	28.7197	37	222	6	309	142.5	60.5	0	19	58	0	0	0	0	0	53.2	41.1	52.2	0	0	0	0.9	0	0.8	54.1	41.1	53	87	53	9.336	9.244	2.924	5.848	0.236718	0.129959	10.028	9.886	2.624	6.446	0.081771	0.285823	0.692	0.642	-0.3	0.598
20	1	65	102	184	30.1276	42	402.5	66	179	153.5	197	11.5	40.5	37	3	1	2.8	0	2.5	7.8	4.4	7.5	7.6	0	6.9	21.2	10.4	20.1	39.4	14.8	37	93	61	8.754	8.738	2.966	5.466	0.307288	0.0573163	8.382	8.33	2.722	4.198	0.299451	0.183688	-0.372	-0.408	-0.244	-1.268
21	1	40	107	173	35.7513	45	308.5	4.5	244	175	120.5	0	13	93	2	0	0.4	0	0.4	62.1	64.6	62.2	8.9	4.6	8.8	20.7	9.2	20.2	92.2	78.5	91.6	87	57	8.05	7.982	2.916	5.192	0.424845	0.0857339	8.506	8.506	2.95	5.528	0.264519	0.0847458	0.456	0.524	0.034	0.336
22	1	54	105	180	32.4074	58	170	73	60.5	91	49.5	22	7.5	46	9	0	1.8	0	1.8	5.2	8	5.3	13.7	8	13.4	12.6	16	12.7	33.2	32	33.2	88	58	6.336	6.302	2.774	3.9	0.511364	0.241528	5.498	5.498	2.936	3.534	0.89669	0.0442779	-0.838	-0.804	0.162	-0.366
23	1	39	85	182	25.6612	38	360.5	31.5	196.5	52	133	109.5	66	13	66	18	0	0	0	0.4	0	0.3	0	0	0	3.3	0	2.7	3.7	0	3	95	84	8.202	8.202	2.618	4.906	0.304804	0.206264	7.546	7.544	2.976	4.666	0.332627	0.0201613	-0.656	-0.658	0.358	-0.24
24	1	45	115	176	37.1255	30	393.5	5.5	77.5	171.5	195	0	27	90	0	0	0.5	2.2	0.6	73.2	44.4	71.2	0.3	17.8	1.5	18.7	2.2	17.5	92.7	66.7	90.9	82	59	8.576	8.478	2.882	5.604	0.26819	0.0867453	9.698	9.698	3	6.704	0.462982	0	1.122	1.22	0.118	1.1
25	1	35	110	193	29.531	51	290	23	251	152.5	90.5	19	28	38	23	6	0	0	0	0.7	2.1	0.8	0	0	0	17.4	10.7	16.8	18.1	12.9	17.6	96	90	8.286	8.286	2.622	5.478	0.139995	0.236461	8.36	8.36	2.748	5.83	0.0897129	0.181951	0.074	0.074	0.126	0.352
26	0	57	56	158	22.4323	55	326.5	57.5	113	13.5	151.5	69	92.5	4	48	0	0	0	0	0.5	9.1	2.9	0	0	0	0.8	3.2	1.5	1.3	12.3	4.4	95	81	7.77	7.77	2.64	4.714	0.162162	0.268939	8.25	8.25	2.948	5.148	0.233939	0.0440977	0.48	0.48	0.308	0.434
27	1	68	94	180	29.0123	15	306	81.5	138	145.5	81.5	22	57	38	16	51	0	0	0	0.5	20	4.1	0	0	0	10.1	24.2	12.7	10.6	44.2	16.9	94	80	7.692	7.674	2.798	4.582	0.223609	0.135811	10.454	10.392	3	7	0.27071	0	2.762	2.718	0.202	2.418
28	1	66	91	168	32.2421	17	388.5	12	67	63.5	197	101	27	23	11	6	0	0	0	0.3	42.2	3.2	0	0	0	26.6	24.4	26.4	26.9	66.7	29.7	90	72	9.394	9.394	3	6.436	0.191612	0	8.854	8.854	3	5.834	0.131014	0	-0.54	-0.54	0	-0.602
29	1	64	87	175	28.4082	43	158.5	125		45.5	51	62	0	22	18	12	0	0	0	0.4	0	0.4	0	0	0	15.9	0	15.9	16.3	0	16.3	96	88	8.874	8.874	2.588	5.92	0.100293	0.208655	10.33	10.33	2.824	6.696	0.035818	0.177054	1.456	1.456	0.236	0.776
30	1	43	125	185	36.523	39	381.5	7	148	153	197.5	0	31	77	1	0	5.6	0	5.2	16.1	42.6	18.2	43.3	23.2	41.7	14.4	3.9	13.5	79.4	69.7	78.6	83	62	10.172	10.172	3	6.07	0.123869	0	9.518	9.518	2.94	5.994	0.0998109	0.0578231	-0.654	-0.654	-0.06	-0.076
31	1	57	78	167	27.968	81	291	45	70	75	129	43	44	26	56	3	0	0	0	0	0	0	0	0	0	10	12.3	10.3	10	12.3	10.3	93	86	7.854	7.854	2.864	5.62	0.184619	0.132682	10.386	10.386	2.94	5.954	0.310033	0.0578231	2.532	2.532	0.076	0.334
32	1	64	124	184	36.6257	31	290	32.5	82	70.5	124.5	65.5	29.5	31	11	1	0	0	0	0	4.1	0.4	0	0	0	27.9	63.1	31.4	27.9	67.1	31.9	93	65	8.188	7.8	2.572	5.068	0.345628	0.322706	9.218	9.218	2.5	6.014	0.1931	0.3	1.03	1.418	-0.072	0.946
33	1	50	125	180	38.5802	7	408	21	71.5	97	238	42.5	30.5	59	2	0	0.5	0	0.4	38.3	39.3	38.4	4.8	3.9	4.7	18.8	2	17.5	62.3	45.2	61	91	69	6.386	6.198	2.628	4.262	0.231757	0.338661	8.974	8.974	2.774	5.572	0.298641	0.180245	2.588	2.776	0.146	1.31
34	1	49	105	184	31.0137	30	397.5	91	54	69	220.5	51.5	56.5	19	30	10	5.1	0	4.4	2.3	1.1	2.1	0	0	0	20.2	32.9	22	27.6	34	28.5	94	85	6.628	6.52	2.814	4.532	0.363609	0.177683	6.122	5.922	2.984	4.372	0.385495	0.0268097	-0.506	-0.598	0.17	-0.16
	missing data
[truncated: 2 more columns]
